# Supplementary material for: Discovering Vegetation Recovery and Landslide Activities in the Wenchuan Earthquake Area with Landsat Imagery
Source: Sensors (Basel). 2021 Aug 3;21(15):5243. doi: 10.3390/s21155243 (PMC8347366; doi:10.3390/s21155243)
Supplement: Supplementary file 1 [file sensors-21-05243-s001.zip]

Archive with 1 entries (1 files):
- sensors-1294455-supplementary.pdf
